# Supplementary material for: How exogenous nitric oxide regulates nitrogen assimilation in wheat seedlings under different nitrogen sources and levels
Source: PLoS One. 2018 Jan 10;13(1):e0190269. doi: 10.1371/journal.pone.0190269 (PMC5761883; doi:10.1371/journal.pone.0190269)
Supplement: S1 Dataset — (XLSX) [file pone.0190269.s001.xlsx]

## Sheet: Sheet1
					Gene expression						Enzyme activity		NO content
Cultivar	N Source	N Rate	NO Rate	Rep	NR	NiR	N-GOG	Fd-GOG	GS1	GS2	NR Activity	GS activity	NO Content
Spitfire	NHCl	L	C	1	0.0166	0.2421	0.4553	21	33	69	0.1781	0.7761	0.1581
Spitfire	NHCl	L	20 µM	1	0.041	0.4501	0.5687	46	26	120	0.3285	1.173	0.2205
Spitfire	NHCl	L	100 µM	1	0.0501	0.5912	0.6214	53	36	171	0.7303	1.408	0.2803
Spitfire	NHCl	H	C	1	0.0155	0.1603	1.114	51	4.5	129	0.1359	1.317	0.1159
Spitfire	NHCl	H	20 µM	1	0.0107	0.1096	1.236	43	5.3	249	0.1318	2.516	0.1118
Spitfire	NHCl	H	100 µM	1	0.0117	0.0994	0.8711	41	5.1	163	0.1351	1.457	0.128
Spitfire	KNO3-	L	C	1	0.0305	0.2522	0.5686	27	21	101	0.2647	1.119	0.2447
Spitfire	KNO3-	L	20 µM	1	0.0488	0.6228	0.7721	31	25	121	0.5815	1.219	0.4815
Spitfire	KNO3-	L	100 µM	1	0.0679	0.5798	0.916	24	12	126	0.6218	0.9056	0.5018
Spitfire	KNO3-	H	C	1	0.6425	1.054	1.152	38	3.1	165	5.7989	1.375	5.598
Spitfire	KNO3-	H	20 µM	1	0.5529	1.5834	1.192	39	4.4	144	6.1295	1.987	5.529
Spitfire	KNO3-	H	100 µM	1	0.3208	0.8452	0.9681	31	2.4	146	3.9346	1.395	4.634
Spitfire	NH4NO3-	L	C	1	0.0399	0.2526	0.9873	33	14	104	0.3502	1.715	0.3302
Spitfire	NH4NO3-	L	20 µM	1	0.0424	0.5995	1.197	27	38	129	0.547	2.868	0.5678
Spitfire	NH4NO3-	L	100 µM	1	0.1202	0.9027	1.208	44	55	157	0.9474	3.122	0.6274
Spitfire	NH4NO3-	H	C	1	1.203	1.352	1.181	49	3.5	292	11.43	2.45	11.41
Spitfire	NH4NO3-	H	20 µM	1	1.426	2.09	1.742	50	4.5	350	14.41	3.309	12.41
Spitfire	NH4NO3-	H	100 µM	1	2.292	1.723	1.676	67	3.8	403	14.48	3.771	17.96
Westonia	NHCl	L	C	1	0.009	0.1162	1.917	22	24	75	0.1194	0.9426	0.0894
Westonia	NHCl	L	20 µM	1	0.0194	0.1552	1.513	22	19	71	0.1719	0.9981	0.1059
Westonia	NHCl	L	100 µM	1	0.0259	0.2239	1.448	32	29	94	0.2917	1.446	0.1317
Westonia	NHCl	H	C	1	0.0115	0.1095	1.809	41	2.9	215	0.1009	1.379	0.0819
Westonia	NHCl	H	20 µM	1	0.0073	0.0643	0.899	28	4.2	142	0.0986	1.421	0.0859
Westonia	NHCl	H	100 µM	1	0.0085	0.0945	1.401	35	6.5	232	0.091	2.027	0.0912
Westonia	KNO3-	L	C	1	0.0129	0.338	1.953	50	28	96	0.1483	0.963	0.1283
Westonia	KNO3-	L	20 µM	1	0.0171	0.3471	1.49	48	19	105	0.1884	1.094	0.1929
Westonia	KNO3-	L	100 µM	1	0.0191	0.3212	1.792	57	32	87	0.2913	0.894	0.1407
Westonia	KNO3-	H	C	1	0.1298	1.974	1.192	69	8	190	1.136	1.309	1.126
Westonia	KNO3-	H	20 µM	1	0.1109	1.403	1.396	66	7.4	142	1.035	1.435	1.225
Westonia	KNO3-	H	100 µM	1	0.0902	1.804	0.8911	38	8.9	104	0.8265	1.57	1.402
Westonia	NH4NO3-	L	C	1	0.0212	0.4876	1.161	51	22	235	0.2029	2.453	0.1729
Westonia	NH4NO3-	L	20 µM	1	0.0124	0.4537	0.978	46	38	148	0.2268	1.938	0.1918
Westonia	NH4NO3-	L	100 µM	1	0.0241	0.6327	1.534	48	33	190	0.2193	2.711	0.1985
Westonia	NH4NO3-	H	C	1	0.6432	2.472	1.416	54	4.4	457	5.11	3.515	5.095
Westonia	NH4NO3-	H	20 µM	1	0.4039	1.709	0.9228	62	3.5	359	5.318	2.702	5.718
Westonia	NH4NO3-	H	100 µM	1	0.2949	1.351	0.6943	50	4.9	449	3.272	3.264	4.729
Spitfire	NHCl	L	C	2	0.0173	0.201	0.3956	18	37	61	0.1926	0.8061	0.1756
Spitfire	NHCl	L	20 µM	2	0.0319	0.5613	0.4622	48	23	139	0.3677	1.307	0.2823
Spitfire	NHCl	L	100 µM	2	0.0611	0.5381	0.7319	56	35	176	0.5675	1.459	0.2425
Spitfire	NHCl	H	C	2	0.0132	0.1761	1.009	44	4.1	141	0.1328	1.325	0.1128
Spitfire	NHCl	H	20 µM	2	0.0128	0.1209	1.01	49	4.7	218	0.1495	2.304	0.1325
Spitfire	NHCl	H	100 µM	2	0.0111	0.1075	1.012	49	4.4	182	0.0994	1.813	0.0904
Spitfire	KNO3-	L	C	2	0.0257	0.2209	0.6573	22	19	114	0.2853	1.067	0.2653
Spitfire	KNO3-	L	20 µM	2	0.0584	0.4588	0.6497	28	23	108	0.5045	0.9695	0.4695
Spitfire	KNO3-	L	100 µM	2	0.0594	0.7169	0.8242	30	11	107	0.7463	0.8819	0.5963
Spitfire	KNO3-	H	C	2	0.563	0.9724	0.9981	30	2.8	118	5.213	1.196	5.013
Spitfire	KNO3-	H	20 µM	2	0.5951	1.209	1.037	32	3.5	158	6.72	1.774	6.229
Spitfire	KNO3-	H	100 µM	2	0.3723	0.8921	0.9969	34	2.8	119	3.534	1.203	4.334
Spitfire	NH4NO3-	L	C	2	0.034	0.2439	1.035	31	11	111	0.3791	1.882	0.359
Spitfire	NH4NO3-	L	20 µM	2	0.0532	0.4698	0.998	29	40	116	0.4854	2.578	0.5254
Spitfire	NH4NO3-	L	100 µM	2	0.0949	1.285	1.009	60	44	174	0.9604	2.769	0.788
Spitfire	NH4NO3-	H	C	2	1.109	1.112	1.291	44	2.9	372	9.372	3.179	9.652
Spitfire	NH4NO3-	H	20 µM	2	1.599	1.646	1.514	45	4.9	319	18.03	3.624	13.03
Spitfire	NH4NO3-	H	100 µM	2	1.795	1.996	1.911	82	4.8	344	17.34	3.599	15.83
Westonia	NHCl	L	C	2	0.0116	0.0868	1.594	25	20	65	0.103	0.7603	0.087
Westonia	NHCl	L	20 µM	2	0.0166	0.1987	1.289	20	16	52	0.1981	1.266	0.1181
Westonia	NHCl	L	100 µM	2	0.0293	0.2022	2.238	33	33	82	0.3451	1.182	0.1551
Westonia	NHCl	H	C	2	0.0098	0.0861	1.715	38	3.2	237	0.0957	1.293	0.0707
Westonia	NHCl	H	20 µM	2	0.0081	0.0962	1.175	31	3.9	155	0.0778	1.504	0.0718
Westonia	NHCl	H	100 µM	2	0.0099	0.0781	1.189	32	5.3	200	0.0995	1.789	0.096
Westonia	KNO3-	L	C	2	0.0144	0.3067	1.716	44	26	105	0.1593	0.9851	0.1393
Westonia	KNO3-	L	20 µM	2	0.0183	0.4403	1.658	51	20	79	0.1675	0.8592	0.1535
Westonia	KNO3-	L	100 µM	2	0.0176	0.4113	1.902	50	35	99	0.2275	1.153	0.1565
Westonia	KNO3-	H	C	2	0.1103	1.855	1.338	64	10	162	0.9082	1.448	0.9825
Westonia	KNO3-	H	20 µM	2	0.0986	1.685	1.215	48	6.7	160	0.9607	1.686	1.298
Westonia	KNO3-	H	100 µM	2	0.0851	1.481	1.109	45	7	113	1.159	1.381	1.159
Westonia	NH4NO3-	L	C	2	0.0197	0.5833	1.606	54	21	186	0.2369	2.234	0.2269
Westonia	NH4NO3-	L	20 µM	2	0.016	0.479	0.8426	40	38	181	0.1792	2.628	0.1562
Westonia	NH4NO3-	L	100 µM	2	0.0213	0.5669	1.876	51	40	246	0.1936	3.235	0.1816
Westonia	NH4NO3-	H	C	2	0.5743	2.159	1.179	61	4.9	385	6.269	2.851	6.249
Westonia	NH4NO3-	H	20 µM	2	0.4581	1.901	0.7891	57	3.1	457	4.945	3.007	5.489
Westonia	NH4NO3-	H	100 µM	2	0.2498	1.614	0.8739	57	5.4	367	3.71	3.354	6.197
Spitfire	NHCl	L	C	3	0.0187	0.2232	0.3593	16	39	57	0.1709	0.9316	0.1479
Spitfire	NHCl	L	20 µM	3	0.0357	0.4987	0.5062	40	18	161	0.4223	1.007	0.2377
Spitfire	NHCl	L	100 µM	3	0.0551	0.6622	0.5709	61	30	211	0.508	1.673	0.228
Spitfire	NHCl	H	C	3	0.0129	0.1342	0.8993	39	3.5	111	0.1596	1.13	0.1396
Spitfire	NHCl	H	20 µM	3	0.0141	0.1427	1.16	54	5.6	278	0.1192	2.728	0.1012
Spitfire	NHCl	H	100 µM	3	0.0095	0.0904	1.184	45	5.5	149	0.1471	1.674	0.1151
Spitfire	KNO3-	L	C	3	0.0277	0.2175	0.7478	25	15	90	0.3301	0.888	0.3101
Spitfire	KNO3-	L	20 µM	3	0.0519	0.5291	0.7093	25	22	129	0.4906	1.433	0.4063
Spitfire	KNO3-	L	100 µM	3	0.0744	0.6436	0.9901	33	14	138	0.699	1.062	0.4653
Spitfire	KNO3-	H	C	3	0.5062	0.9038	0.8772	34	2.5	139	6.717	1.405	6.517
Spitfire	KNO3-	H	20 µM	3	0.6657	1.399	1.099	44	4.1	176	5.919	1.592	5.098
Spitfire	KNO3-	H	100 µM	3	0.3432	0.7454	1.198	28	2.7	130	3.264	1.175	3.864
Spitfire	NH4NO3-	L	C	3	0.0368	0.2195	1.217	27	13	119	0.4409	1.529	0.4209
Spitfire	NH4NO3-	L	20 µM	3	0.0481	0.5361	0.9706	26	33	103	0.4167	2.293	0.4867
Spitfire	NH4NO3-	L	100 µM	3	0.1015	1.085	0.912	52	52	140	1.238	3.397	0.7045
Spitfire	NH4NO3-	H	C	3	1.007	1.109	1.413	39	3.2	338	12.39	3.018	12.07
Spitfire	NH4NO3-	H	20 µM	3	1.701	1.812	1.309	56	4	297	13.08	3.934	10.08
Spitfire	NH4NO3-	H	100 µM	3	2.079	1.838	2.106	76	4.4	441	19.1	4.352	14.98
Westonia	NHCl	L	C	3	0.0112	0.1001	1.902	29	17	70	0.0827	0.8009	0.0678
Westonia	NHCl	L	20 µM	3	0.017	0.1714	1.719	18	16	63	0.2264	0.9173	0.1314
Westonia	NHCl	L	100 µM	3	0.0338	0.2574	1.833	27	37	108	0.2517	1.476	0.1617
Westonia	NHCl	H	C	3	0.0091	0.0938	1.487	34	2.5	174	0.1108	1.155	0.0998
Westonia	NHCl	H	20 µM	3	0.006	0.0796	1.068	24	4.6	169	0.0899	1.693	0.0789
Westonia	NHCl	H	100 µM	3	0.0108	0.0869	1.299	40	5.9	184	0.0705	2.461	0.0765
Westonia	KNO3-	L	C	3	0.0146	0.2799	1.499	53	22	85	0.1328	1.22	0.1128
Westonia	KNO3-	L	20 µM	3	0.0169	0.3972	1.887	40	17	93	0.1761	1.089	0.1741
Westonia	KNO3-	L	100 µM	3	0.0153	0.3746	2.091	43	37	109	0.2767	1.067	0.1742
Westonia	KNO3-	H	C	3	0.1051	1.701	1.253	57	11	209	1.336	1.618	1.306
Westonia	KNO3-	H	20 µM	3	0.0932	1.938	1.14	60	6.3	126	1.179	1.277	1.03
Westonia	KNO3-	H	100 µM	3	0.0951	1.65	0.967	43	7.9	122	0.955	1.292	0.995
Westonia	NH4NO3-	L	C	3	0.0231	0.5309	1.359	44	25	211	0.2183	1.935	0.1983
Westonia	NH4NO3-	L	20 µM	3	0.0142	0.4091	1.111	34	34	166	0.1997	2.013	0.1697
Westonia	NH4NO3-	L	100 µM	3	0.0188	0.4897	1.729	59	48	226	0.24823	3.183	0.2301
Westonia	NH4NO3-	H	C	3	0.6087	2.801	1.308	67	5.4	417	6.424	3.219	6.404
Westonia	NH4NO3-	H	20 µM	3	0.4607	1.519	0.8553	51	3.8	432	4.56	3.327	4.762
Westonia	NH4NO3-	H	100 µM	3	0.3311	1.041	0.7682	47	4.2	401	3.937	2.818	5.31
